# Supplementary material for: Transcriptome-Based miR156-Mediated Expression Dynamics of SPL Transcription Factors During Vegetative to Reproductive Transition in Spinach
Source: Plants (Basel). 2025 Nov 20;14(22):3543. doi: 10.3390/plants14223543 (PMC12656122; doi:10.3390/plants14223543)
Supplement: Supplementary file 1 [file plants-14-03543-s001.zip › Supplementary Tables.xlsx]

## Sheet: Table S1 
Table S1. SpSPL Transcription Factor Protein Sequences in Spinach with Reference Genome and Putative Gene Annotations
Reference Genome IDs	Putative IDs	SpSPL Protein Sequences
Spo04944	SpSPL1	MGYNLKKKYSDKAELEKKGIAIISAIFGSSNFDKEKAKGESLVDLELEKLGDIGKGFANNLKGHRTTLMDPFSSTAGSSKRPRTPGGSSGQLVSCLVDGCKADLSKCRDYHRRHKVCEMHSKTPRVTIGGHEQRFCQQCSRFHSLGEFDEGKRSCRKRLEGHNRRRRKPQPEPLPVNHGNFFSTSQGSRFLAFSNQPIIPATSSVVSTAWSGAVKSESNPTLYNSPVSSSSYSQSYRGRQFPFLQVPESSLTGVSSTFHHDPNNGDNNNNQKSPVFCNSLNQVIDSDRALSLLSSSNAETPEMGLGRVIHHPSPINPTRPMLSSLHYSSLTPQYPGSSQTQAQAQAHGLEVHPQGSGLFSDLRTNNSLCQNVFQNETDASSANGGHQTLSFSWE
Spo04935	SpSPL2	MSAISMMELNAKSPFLWDWENLVMFNTKATETPKKLQLVESEIEGIEGFEVGSFYSSGGRSDGGTGSDLGYASSSKSASVDSSTDREIKGNQFSQQDLRSKRDLVNNSGTTIESSVASGESLIALELGKRTYFEDVSGVSNARNNNTARTSCIPPDSVAKKSKSSSLGTESPRCQVEGCNLDLSSAKDYHRKHRVCESHSKCPKVVINGLERRFCQQCSRFHGMSEFDQKKRSCRRRLSDHNARRRKPKPEVIQFNSMRLTSSLYEGRNQLNFAFDQVPMLQSRHDTWNSGSESKVVTLAKPGFFTTIKSGGTDTTDELLHSTHNNGLQTLETKISPHLFPSKGDVFHRGVAVSVPPVSNNLGAAQDFRALSLLSTSSWGSSCNPEPSALNHHPMHTNH…
Spo08630	SpSPL3	MLRYEWNNNHSSPPPNLILSDIDLHHHHNHNHNSYNHNHDFSTPPSSHRPMFDDSFSMPCTFPQDNNPQQVPLFSDPRAFPTAASSSLLTLESLSSVMHIPKAEPDIFTNRPIGLNLGRRTYFSADDDLISRLYRRSRAVEPALHTPKCQVEGCNADLSNAKHYHRRHKVCEFHSKASTVIAAGLTQRFCQQCSRFHLLSEFDNGKRSCRKRLADHNRRRRKSNNQRTLPTVLSMSPGENAQTSPSQNTLRSPSDSGMNSSSSVTIAVSPPRVSFDSSFMQRSYE
Spo01383	SpSPL4	MEWDSESCGWNGVSKLEIEDNISYHHHLSPLAAGSVDLKLGRLGDVSMETLKNSSPLNIASSSSSPSPVLALSKRGRPRNRNTTAAIRYARGTSSKTPVVIVAGKEQRFCQQCSRFQSLEEFDEVKRSYRKRLDGHNRRRRKRQPEAFYMPNCAAAFLSSHTADGMVQFCCPQSHTVNWPTMSQPPDLYLRNNQETIYEPLLNGVGQIGNRTVKVSADNSGFSLSLLSRYSSDICVESAMQPTTMSSSTGQGQGQGSCTSLHLNNSIVQFSCSHGLEDMETSASLSSRTHNITLQSGHDEFRDPRSSRIFPFGWE
Spo06804	SpSPL5	MDLPPLTGGGEESGTPFEWSDLFDFTIDDQLLLNLDSSDNQKIQIETPVVTPAAVGDGEGFGKTLPVNGGGEGSADRVRKRDPRMICENFLAGRVPCACPELDAMMAEEEEEEAGPGKKRPRMGRTPGVAKCQVPGCEVDIRELKGYHRRHRVCLVCANASSVLIDGQSKRYCQQCGKFHVLSDFDEGKRSCRRKLERHNNRRRRKSSDFRGAVEKEPLGDVQTEDVFSDGEAGKDNAWSSSQIAEREDSKDGTLSNLCSALESQNIESDSVLTFTQVNKVIDNLEQDSSPPSDTKSAYSSVCPTGRISFKLYDWNPAEFPRRLRHQIFQWLASMPVELEGYIRPGCTILTIFVSMPQYMWVKLFDDPVSYVQSSVGVGGILSGRGAALVYLNDTSFRI…
Spo16305	SpSPL6	MEMGSNYMTVEGSSTSSPGLSDSLNGLKFGQKIYFEDVGGGGGGGGGSGKSSGGGGLVKKGGKGVVQGGQPPRCQVEGCNVDLSDAKAYYSRHKVCGMHSKSPVVIVAGIEQRFCQQCSRFHRLPEFDQGKRSCRRRLAGHNERRRKPPPGSLLSSRLGRLSASLFGDNTSGSGGFLLDFSSYSRQSERDLWPSSETSEQVSGSQSRSIMWSGDSEDPPPKIFMQGSANESSYCFPWGECMTGVSSDSSCALSLLSNETWSSRNRSSGAGLGNSINNDQCSAAHSVTVAQLPSNSSSSRSSWGFKGNNDADCVPSGHLGVGQISQQNFSGPYHGDLLMEHVQDGGRQYMDVDHSNSNHVDWSL
Spo06968	SpSPL7	MEWDSKSCAWNGVSKLEIQDNSYHHHLATLAGSSGSGIGNMFSVDLKLGTLGDMGDVSMQNFKNSMPLSMMDSSSSPSPVLALSKRGRPRNSGAQNTVFCSVDGCASDLNQCREYHRRHKVCEKHSKTPVVTVGGKEQRFCQQCSRFHSLEEFDEVKRSCRKRLDGHNRRRRKRQPEICYMPDSAGGFLSSHTADGMLQFCCPETHTVNWPIMSQQPDMYSQNNNQETMYQPLVNGVTLTGTSRRGGLKVSPDNLGCALSLLSRYSSDICVEPGMQPTTMSSSTGQGSSSTSLHLNNSFLQLPCSQGLEDMDSSASFSSTTNTNPRSFGGFHDGFRETGSSRIFPFTWE
Spo26325	SpSPL8	MDFHKQQNTSATAASASAKRMMMTMIRDKAAKLTTTTTTNKTSIKCEDHDQNSDDRQEEMSITTPATCTPLTEEKKQKRLSSTSGKKVTSVGSSGGGWGGGVTSCQAEKCAADLTDAKRYHRRHKVCEFHAKAPSALVSGLRQRFCQQCSRFHELSEFDDTKRSCRRRLAGHNERRRKNSMEPAGPQVGERGINLQLRPEDQESPISFSASAGTNSSYKQLQIR
Spo02184	SpSPL9	MEQAHRYHHHSIGTTELRVMGKRGLEWDLNDWKWDGDLFIATPSNFQGQQKFIPVNSSNTSSSCSDDVQSAVDDDGRRELERKRRVIVVEDDSLDESGNLTLKLGAPHMDYDNHNSGKKTKFAGALCQVEGCVSDLSKAKDYHRRHKVCEMHSKATNALVANIMQRFCQQCSRFHALQEFDEGKRSCRRRLAGHNKRRRKTQPEAAVQGNSLHDEQTNSVLLMSLLRILSNMHGNNRSNQTTDQDLVAQLLKSLANPSGLPTGKGLSGLLHESQKLLNGGMATGIGNSEKMLAFLSNGHLNPPRVIDQNIPLPESEIPRKGLYAANSRGGEMQALSVQEPISLFPIKDSPPTYSESIEGRMKLNNFDLNDAYVDSDDGMEDLERSPANVTFATGSVDFP…
Spo06850	SpSPL10	MDSWKYIGTEIKPICNVESYPLISNTQALERLDFMDLGFADDIRKSYSISSEPSGEVFSDEIGTDYPQFGEESNKHDFSLVDLKLGMLDDGGIAVDSELSKTNAPEPSIMLSSPAKKARSSMSTMRSSSCQVLGCNKDLSSYKSYYRRHKVCDVHTKTPIVTVDGIEQRFCQQCSRFHLLAEFDDIKRSCRKRLSAHNKRRRKPQLTSDQGSGTIDFSSSPAFPEVMPSVFLGPSKYEQRIENSIKSSNFLLQMGCVGENINNVSNVKDGIVSFAKPTIQNLSSIQQTSCALSLLSDQSHNLSSQLLDTTSTSLINRSIHADSNLEYALNHSAGNFREVAPHESVICSMDQTDREEPTTINGTDCHHPKQRVGYTPFLAQKGSACTKSIYIFAMILPAN…
Spo14961	SpSPL11	MEAEIGGKANIFGVVVADQKTVGKRTLEWDLNDWKWDGDLFTASPLNSTPLDCRSKQLFPLGPELVANTNVCSKEINKTNEKGKREMEKRRRGVVVPEEELNDEARPLNLKLGEQVYPIAEGEADKLEGKTVKKSKPTGTGSSQPACQVEGCSADLSTAKDYHRRHKVCEVHSKATEALVGNVVQRFCQQCSRFHSLQEFDEGKRSCRRRLAGHNKRRRKTLSETSPNVGSLADEKSAGYLLVSLLRILSNSHTHASDESKNQDLIYHLVRNLASQVSGSNMPELQQGSQSLLNGGISVGIPQKNPSSMQEPCLAVPSAAAHIGLLTRENRHVTEHTQYASLPGILHQAGGSVPSKGNEPEAYLKRHGLSGIDLNNVYDDSQERIDIPEKGHGPVACAF…
Spo24998	SpSPL12	MEEVGTQVASPLFIHQNIGGRFCEGALIGAKRGLCYNSGTNHHQQQQHSQNHRSGHGWNPKDWEWDSSHFVARNKPIEASQRVNPILSSSFTSKSSSRVDDQQEQDGGGSLRLQLGGVGDSNVTGTSINKVQSSNSTDDPASSSRPNKKVRSGSPGTGGNHPMCQVDNCTEDLSKSKDYHRRHKVCEFHSKSTKALVGKQMQRFCQQCSRFHPLAEFDEGKRSCRRRLAGHNKRRRKTQAEDTPSPPIQPTKTAYGNLDIVNLLTVLARGQGNAEQNVSTCPSLPDKNQLIQILSKMNTLPMPLDIATNPLVTPGSTKNGFEQGALMEVNAASRSTTDLLAVLSSTLAASSPNSVPFISQRSNPGSCMVKNKSTTGDKDTGSDACKKTAIELQSLGGER…
Spo16283	SpSPL13	MESWCFDSLNKGFVSDETISPSDSIIRNKSVLMGWEFKPSFSYEDSMLVSSQQSVENGCFPEVGIAEMIRKQCPHDSTRNVLEDNGSIGDLYSPSLVTSNVISGNDESSSKFSSSVMDSSSRESSLIDLKLGGFGDIPNSNSIRTAHVLSSAESSTLPKRARVTSLSSQAAYCQVYGCHKDLSSAKAYHRKHKVCDVHSKTSKVIVNGIEQRFCQQCSRFHLLGEFDDGKRSCRKRLAGHNERRRKPQVGFSGRSGRSYQSYTGSNFQGFTPTSTSFICQDILPRGTSQSDTYGTNDWVKHIKVEDGTGYAQKQFPFIDNTNNSESQIAAGENVSQYTHELVSRSLYQRNSPRSEDLELLDAASTIQGLPGISETGCALSLLSSQSRNSSGQSSTMPGD…
Spo22151	SpSPL14	MEGFNNDDDHFMGGSLPNVDVYCQADNCTSDLTDAKRYHRRHKVCEFHAKAPVVIVNSKHQRFCQQCSKFHDVSEFDDTKRSCRRRLAGHNERRRKNSYDVSAESSSAD

## Sheet: Table S2 
Table S2. Phytohormone-Related Cis-Elements Found in SpSPL Genes in Spinach
Gene IDs	abscisic acid	ethylene	MeJA			auxin			salicylic acid		gibberellin
	ABRE	ERE	TGACG-motif	TATC-box	CGTCA-motif	AuxRR-core	TGA-box	TGA-element	SARE	TCA-element	GARE-motif	P-box
	involved in the abscisic acid responsiveness	ethylene-responsive element	involved in the MeJA-responsiveness	involved in the MeJA-responsiveness	involved in the MeJA-responsiveness	involved in auxin responsiveness	part of an auxin-responsive element	auxin-responsive element	involved in salicylic acid responsivenes	involved in salicylic acid responsiveness	gibberellin-responsive element	gibberellin-responsive element
	Hormone responsive elements
SpSPL1	0	0	1	0	1	0	0	0	0	0	0	0
SpSPL2	1	1	1	0	1	0	0	1	0	0	0	0
SpSPL3	0	2	1	0	1	0	0	4	0	1	0	0
SpSPL4	1	1	1	0	1	0	0	1	0	1	0	1
SpSPL5	0	1	3	0	3	0	0	1	0	0	0	1
SpSPL6	0	2	0	1	0	0	0	0	0	1	0	0
SpSPL7	3	0	0	1	0	0	0	1	0	0	0	0
SpSPL8	3	3	2	0	2	0	0	1	0	0	0	2
SpSPL9	9	0	0	0	0	1	0	0	0	1	0	0
SpSPL10	4	1	0	1	0	0	0	0	0	1	0	1
SpSPL11	1	1	0	0	0	0	0	1	0	0	1	1
SpSPL12	0	0	1	0	1	0	0	0	0	2	0	1
SpSPL13	6	1	1	0	1	0	0	0	0	1	0	0
SpSPL14	0	1	0	0	0	0	0	0	0	1	2	0

## Sheet: Table S3
Table S3. HISAT2 Alignment Statistics of RNA-Seq Reads from Spinach (Sp75 Genome Assembly)
Tissue	Sample	Raw Reads	Clean Reads	Clean Ratio (%)	Q30 (%)	Total Read Pairs	Total Unpaired Reads	Overall Alignment Rate (%)	Reference Genome
Vegetative phase	Root_F	45311086	44243364	97.64	94.26	21124923	2078449	96.88	SpinachBase v1.0 (Sp75)
	Root_M	44078286	43326748	98.29	94.39	21537001	2724452	95.6	SpinachBase v1.0 (Sp75)
	Shoot_F	47240358	46483210	98.39	94.4	21075919	1734813	97.57	SpinachBase v1.0 (Sp75)
	Shoot_M	45677845	44850129	98.19	94.28	20864259	1828591	97.41	SpinachBase v1.0 (Sp75)
	Leaf_F	47550152	46382536	97.54	94.26	22370101	2121514	97.31	SpinachBase v1.0 (Sp75)
	Leaf_M	45422138	44662105	98.33	94.35	20567125	1716989	97.66	SpinachBase v1.0 (Sp75)
Transition phase	SAM_F	42110754	40450432	96.06	94.27	19063359	1734163	97.32	SpinachBase v1.0 (Sp75)
	SAM_M	41987345	40122365	95.55	94.25	20159837	1691870	97.51	SpinachBase v1.0 (Sp75)
	PT_F	45325382	44126486	97.35	94.26	21811857	2023185	97.21	SpinachBase v1.0 (Sp75)
	PT_M	45123984	43897650	97.3	94.3	21266466	2075774	97.1	SpinachBase v1.0 (Sp75)
Reproductive phase	FAM_F	45501234	44412876	97.61	94.29	21584762	1816043	97.46	SpinachBase v1.0 (Sp75)
	FAM_M	44230875	43115739	97.49	94.27	20354183	1717036	97.42	SpinachBase v1.0 (Sp75)

## Sheet: Table S4 
Table S4. Transcriptome Expression (TPM: Transcripts Per Million) values of SpSPL Genes in Spinach across Vegetative, Transition, and Reproductive Phases
Gene IDs	Vegetative phase						Transition phase				Reproductive phase
	Root_F	Root_M	Shoot_F	Shoot_M	Leaf_F	Leaf_M	SAM_F	SAM_M	PT_F	PT_M	FAM_F	FAM_M
SpSPL1	3.18967	2.176	7.50167	6.58967	2.55633	3.628	51.4603	44.0137	94.746	64.452	36.7503	30.085
SpSPL2	37.275	44.3125	76.6193	64.424	16.2737	26.884	58.467	44.9963	102.187	83.7823	60.2877	50.2207
SpSPL3	0.712333	0.4965	15.8667	12.3503	2.34767	9.44667	130.953	140.785	170.89	249.07	155.772	195.126
SpSPL4	2.51733	1.318	5.45	1.65867	6.75133	3.93667	12.538	13.6617	15.295	11.3423	13.7467	10.2447
SpSPL5	6.33833	7.4845	4.539	5.62233	4.85633	3.691	3.26067	3.372	3.606	3.45733	4.383	4.133
SpSPL6	6.937	6.4465	16.954	8.76667	3.17267	5.716	7.52533	6.36567	20.3877	24.4823	10.296	8.336
SpSPL7	0.785333	0.5525	1.029	0.83	3.86833	3.37067	33.5647	35.4167	67.4703	60.3277	11.9607	11.0047
SpSPL8	5.09667	4.0375	22.9377	29.704	16.4693	13.612	40.6547	48.885	116.563	213.055	73.529	91.715
SpSPL9	84.3883	79.1185	181.918	189.261	57.7593	71.8977	55.4813	55.3753	63.6907	64.6367	68.7207	60.067
SpSPL10	6.67933	5.0005	11.4463	8.34733	4.67533	4.62033	4.334	3.80667	6.649	5.85733	4.90133	3.88967
SpSPL11	38.6823	50.312	66.6727	49.479	30.9617	35.7833	22.2177	22.7097	27.296	25.9487	50.111	37.264
SpSPL12	95.38	102.099	112.882	134.632	58.535	78.8853	108.373	106.785	146.538	131.962	128.131	98.0303
SpSPL13	9.461	6.5095	8.20667	4.133	2.093	2.859	3.83433	3.817	5.58033	5.47433	11.7517	7.91133
SpSPL14	20.3323	10.6135	3.53667	1.84233	6.66333	4.34067	7.96933	6.855	4.35067	0.512	0.789	0.419333

## Sheet: Table S5
Table S5. MicroRNA (miR156) Types and Nucleotide Sequences Targeting SpSPL Genes in Spinach
GENE IDs	CHR position	miR156 Type	Start	End	Strand	micro RNAs	Complementary sequence
SpSPL1	chr1	SpmiR156c	3837	3856	Reverse	TGACAGAAGAGAGTGAGCAC	GUGCUCUCUCUCUUCUGUCA
SpSPL2	chr1	SpmiR156c	3001	3020	Reverse	TGACAGAAGAGAGTGAGCAC	GUGCUCUCUCUCUUCUGUCA
SpSPL3	chr2	SpmiR156c	139	158	Reverse	TGACAGAAGAGAGTGAGCAC	UGACAGAAGAGAGUGAGCAC
SpSPL4	chr3	SpmiR156c	1194	1213	Reverse	TGACAGAAGAGAGTGAGCAC	GUGCUCUCUCUCUUCUGUCA
SpSPL6	chr3	SpmiR156d	6972	6991	Reverse	TGACAGAAGAGAGTGAGCAC	GUGCUCUCUCUCUUCUGUCA
SpSPL7	chr3	SpmiR156c	3735	3754	Reverse	TGACAGAAGAGAGTGAGCAC	GUGCUCUCUCUCUUCUGUCA
SpSPL8	chr4	SpmiR156c	1857	1876	Reverse	TGACAGAAGAGAGTGAGCAC	GUGCUCUCUCUCUUCUGUCA
SpSPL10	SpoScf_01134	SpmiR156c	4164	4183	Reverse	TGACAGAAGAGAGTGAGCAC	GUGCUCUCUCUCUUCUGUCA
SpSPL12	SpoScf_02034	SpmiR156b	5732	5751	Reverse	CTGACAGAAGATAGAGAGCAC	CUGACAGAAGAUAGAGAGCAC
SpSPL13	SpoScf_02590	SpmiR156c	3305	3324	Reverse	TGACAGAAGAGAGTGAGCAC	GUGCUCUCUCUCUUCUGUCA
SpSPL14	SpoScf_02657	SpmiR156a	1763	1783	Reverse	CTGACAGAAGATAGAGAGCAC	AUGCUCUCUAUCUUCUGUCAA

## Sheet: Table S6 
Table S6. Quantitative Real-Time PCR (qRT-PCR) Primer Sequences for Spinach SpSPL Transcription Factor Genes
Gene IDs	Primer Sequences
SpSPL3_F	CCACGCGCTTTCCCTACA
SpSPL3_R	GTAAGTGCGGCGGCCTAA
SpSPL8_F	ACCCTCTGCGCTCGTTTC
SpSPL8_R	ACGCCTCTCATTGTGCCC
SpSPL9_F	TCAGCTTCAGGGCACGTG
SpSPL9_R	CAAATTGAACGGCGCGGT
SpSPL12_F	GCATGCTGCGGCTTCTTC
SpSPL12_R	ACTCGCGTTCAAGGAGCC
ACTIN2 EF1α-F	ACCTCTCAGGCTGATTGTGC
ACTIN2EF1α-R	GAGTACTTGGGAGTGGTGGC
